# Supplementary material for: Connection of ES Cell-derived Collecting Ducts and Ureter-like Structures to Host Kidneys in Culture
Source: Organogenesis. 2021 Sep 27;17(3-4):40–9. doi: 10.1080/15476278.2021.1936785 (PMC9208768; doi:10.1080/15476278.2021.1936785)
Supplement: Supplemental Material [file KOGG_A_1936785_SM7717.zip]

Archive with 5 entries (4 files):
- supplementary/
- supplementary/downloadFromZipFile.pdf
- supplementary/video1S.avi
- supplementary/video2S.avi
- supplementary/video3S.avi
